# Supplementary material for: Engaging Precision Phenotyping to Scrutinize Vegetative Drought Tolerance and Recovery in Chickpea Plant Genetic Resources
Source: Plants (Basel). 2023 Aug 4;12(15):2866. doi: 10.3390/plants12152866 (PMC10421427; doi:10.3390/plants12152866)
Supplement: Supplementary file 1 [file plants-12-02866-s001.zip]

Archive with 2 entries (2 files):
- plants-2456699_ supplementary Figure S.pdf
- plants-2456699_ supplementary Table S.pdf
